# Supplementary material for: Mood effects on semantic processes: Behavioural and electrophysiological evidence
Source: Front Psychol. 2022 Nov 11;13:1014706. doi: 10.3389/fpsyg.2022.1014706 (PMC9691765; doi:10.3389/fpsyg.2022.1014706)
Supplement: Supplementary file 1 [file Table_1.XLSX]

## Sheet: Sheet1
Abbreviations: ACC = accuracy, ERPs = event-related potentials, L1 = native (first) language, L2 = non-native (second/foreign) languageNeuM = neutral mood, NM = negative mood, PM = positive mood, SATO = speed-accuracy trade-off, SCR = skin conductance response, RTs = reaction times,
Study	Authors	Year	Type	Title	Journal	Key words	Participants	Mood induction procedure	Mood check	Additional questionnaires	Linguistic materials	Task	Data	Factorial design [• = within-subject, •• = between-subject factors]	Results	Main conclusions
Hänze and Hesse, 1993	Martin Hänze, Friedrich Hesse	1993	behavioural	Emotional influences on semantic priming	Cognition and Emotion	–	77 native speakers of German [♀️38, ♂39]	film clips [PM – a comedy 'Otto Waalkes'; NeuM – a documentary] | duration: PM – 7 min, NeuM – 9 min	7-point scales, 8 and 16 mood-related adjective pairs	–	80 word pairs of low- (n = 40) and high-associative (n = 40) strength | additional 30 filler pairs and 60 word–non-word pairs	a lexical decision task	mood ratings | error rates [%] | RTs [ms]	2 mood•• [positive, neutral] x associative strength• [low, high] x 2 relatedness• [related, unrelated]	error %: higher error rates for unrelated than related word pairs | higher error rates in NeuM than PM | RTs: faster RTs to related than unrelated word pairs | faster RTs to word pairs of high- than low-associative strength | faster RTs to related than unrelated word pairs of high-associative strength in PM only | a stronger priming effect in PM than NeuM	PM facilitates the spread of activation in semantic memory only when concepts are highly inter-connected.
Bless et al., 1996	Herbert Bless, Gerald Clore, Norbert Schwarz, Verena Golisano, Christina Rabe, Marcus Wolk	1996	behavioural	Mood and the use of scripts: Does a happy mood really lead to mindlessness?	Journal of Personality and Social Psychology	–	82 participants	autobiographical recall [thinking about happy (PM) and sad (NM) personal life events] | duration: 12 min | supported by a semi-structured interview | the moods induced either before encoding or before retrieval	a 9-point valence scale | implicitly measured during the interview	–	a pre-recorded story entitled 'Going out for dinner' | the story included typical, atypical and irrelevant information | 30 items present (n = 15) and not present (n = 15) in the story, with 1/3 being typical, 1/3 atypical, and 1/3 irrelevant	answering to the questions related to the quality of the recording material | a filler task (rating various geometrical figures on their similarity) | a recognition task (Was this item present in the story?)	mood ratings | ACC [%] | RTs [ms] | confidence judgments	2 mood•• [positive, negative] x 3 item type• [typical, atypical, irrelevant] x 2 relatedness to the story• [related, unrelated]	ACC: the typical items rated as being previously presented (i.e., intrusion errors) more often in PM and NM, especially if they had not been presented in the story | the recognition of the atypical and unrelated items not influenced by moods || RTs: – || confidence judgments: –	People are more likely to rely on general knowledge structures in PM than NM. | The results are in line with the mood-and-general-knowledge assumption (Bless, 2001).
							61 participants	film clips [PM – 'Dead Poets Society', 'Flashdance'; NM – 'Der Liebe Verfallen', 'Cry for Freedom'; NeuM – 'Roman History', 'Arts of the 19th Century'] | duration: ca. 4 min each fragment | validation: valence	a 11-point valence scale		2 pre-recorded stories entitled 'A ride on a tramway' and 'A telephone call from a public telephone booth' | the story included typical, atypical, and irrelevant information | 36 items present (n = 18) and not present (n = 18) in the story, with 20 being typical and 16 atypical | 18 items related to each story	a secondary d2 task (concentration measure) | a filler task (rating various geometrical figures on their similarity) | a recognition task (Was this item present in the story?)	mood ratings | ACC [%] | RTs [ms]	3 mood•• [positive, negative, neutral] x 3 item type• [typical, atypical, irrelevant] x 2 relatedness to the story• [related, unrelated]	ACC: the typical items rated as being previously presented (i.e., intrusion errors) more often in PM than NM, especially if they had not been presented in the story (replicated)| the atypical items rated as being previously presented more often in NM than PM | NeuM in between PM and NM || RTs: – || d2 task: an increase in performance on the d2 task on the second compared to the first trial, regar…	People in PM rely on general knowledge structures (heuristics) more than those in NM. | PM increases reliance on activated schemas, and this increase is not due to reduced processing motivation or capacity in PM. | Reliance on script-based processing frees up resources. | In line with the mood-and-general-knowledge assumption (Bless, 2001), which holds that happy individuals' reliance on general …
							80 participants				half of the materials were the stories used in Experiment 2 and the other half were the same stories with a larger amount of atypical information			3 mood•• [positive, negative, neutral] x 3 item type• [typical, atypical, irrelevant] x 2 relatedness to the story• [related, unrelated] x 2 amount of atypical info• [low, high]	ACC: the typical items rated as being previously presented (i.e., intrusion errors) more often in PM than NM, regardless of whether they were presented before or not || d2 task: an increase in performance on the d2 task on the second compared to the first trial, regardless of a mood state | better performance in PM than NM and NeuM during the third trial (a secondary task) only in the low-atypica…
Hesse and Spies, 1996	Friedrich Hesse, Kordelia Spies	1996	behavioural	Effects of negative mood on performance: Reduced capacity or changed processing strategy?	European Journal of Social Psychology	–	22 participants in the NM condition and 26 in the NeuM condition	Velten procedure | music	7-point 'elation' and 'depression' scales	–	three types of prime–target pairs: (i) well-structured pairs based on semantic rules (i.e., synonyms and category–member words), (ii) not well-structured pairs based on idiomatic speech and detected by intuition, and (iii) semantically incongruent pairs | the semantically congruent pairs varied in difficulty: 20 pairs with the semantic relation easy and 20 difficult to identify | 36 additional fi…	a lexical decision task	mood ratings | RTs [ms]	2 mood•• [negative, neutral] x 2 relations [structured, unstructured] x 2 task• [difficult, easy]	a larger semantic priming effect (i.e., reduced RTs for related than unrelated prime-target pairs) in NM than NeuM for well-structured pairs, with no between-mood differences for semantically incongruent (unstructured) pairs | no effect of difficulty observed	The results in line with the strategic view: NM activates a analytical, detail-oriented processing style.
Federmeier et al., 2001	Kara Federmeier, Donald Kirson, Eva Moreno, Marta Kutas	2001	electrophysiological	Effects of transient, mild mood states on semantic memory organization and use: An event-related potential investigation in humans	Neuroscience Letters	mood, semantic memory, sentence processing, ERPs, N400	24 native speakers of English [♀️12, ♂12]	pictures from the International Affective Picture System (Lang et al., 2008) [PM: 30, NeuM: 30]	a questionnaire asking participants to report how much they liked the pictures from each set, to compare their feelings about the two sets, and to indicate whether they felt that viewing the pictures had influenced their reading of the experimental sentences	–	132 sentence pairs ended with (i) the most expected ending, as determined by cloze probability ratings (expected words/EW), (2) an unexpected item from the expected semantic category (within-category violations/WCV) or (3) an equally unexpected item from a different, though related, semantic category (between-category violations/BCV) | 44 semantically congruent fillers for each list	reading for comprehension	ERPs [µV]: N1 (50–150 ms), P2 (150–250 ms), N400 (250–500 ms, 300–400 ms)	2 mood• [positive, neutral] x 3 ending type• [EW, WCV, BCV] x 2 hemisphere• [right, left] x 2 laterality• [medial, lateral] x 4 site• [prefrontal, frontal, central, occipital]	higher valence rating in female than male participants in PM| no mood effects on the N1 and P2 responses | NeuM (250–500 ms) in males and females: larger N400 amplitudes to BCV than WCV and to WCV than EW | PM in females (300–400 ms): larger N400 amplitudes to both BCV and WCV than EW | PM in males (300–400 ms): the same results as in NeuM (no changes due to PM manipulation)	PM facilitates responses to more distantly related semantic concepts (PM facilitates the retrieval and integration of word-related information from long-term semantic memory). | PM effects may be related to changes in dopamine levels to the anterior cingulate and striatum that facilitate the generation and selection of appropriate semantic properties and allow more fluid switching between cogniti…
Bolte et al., 2003	Annette Bolte, Thomas Goschke, Julius Kuhl	2003	behavioural	Emotion and intuition: Effects of positive and negative mood on implicit judgments of semantic coherence	Psychological Science	–	24 native speakers of German [♀️15, ♂9]	n/a	n/a	–	72 word triads associated (n = 36; coherent words) or not associated (n = 36; incoherent words) with a common 'solution' word (an implicit word semantically related to all three words in a triad)	a coherence judgment task	% of correctly identified associate items [%] | coherence judgments [%] | RTs [ms]	2 triad type• [coherent, incoherent] x 2 judgment• [coherent, incoherent]	solved trials: ca. 35% of the triads was classified as solved (i.e., participants were able to guess a common word semantically related with all three words in a triad) | RTs: –	Unlikely that incorrect responses reﬂected overly hasty judgments, whereas correct judgments involved a more extended problem-solving process – correct judgments were obviously guided by a relatively rapidly evolving intuitive impression of coherence.| PM reliably improved participants’ ability to make intuitive coherence judgments, whereas participants in NM performed at chance level. | PM promo…
							48 native speakers of German [♀️26, ♂22]	autobiographical recall [thinking about happy (PM) and sad (NM) personal life events]	4-point scales of happiness, sadness, and arousal					2 mood•• [positive, negative] x 2 triad type• [coherent, incoherent] x 2 judgment• [coherent, incoherent]	solved trials: ca. 23% of the triads was classified as solved || coherence judgments: Participants in PM discriminated unsolved coherent and incoherent triads reliably better than participants in NM or NeuM | participants in NM performed at chance level || RTs: faster RTs to coherent than incoherent triads
Rowe et al., 2006	G. Rowe, J. B. Hirsh, A. Anderson	2006	behavioural	Positive affect increases the breadth of attentional selection	Proceedings of the National Academy of Sciences	attention, emotion, creativity, inhibition, problem solving	24 native speakers of English [♀️12, ♂12]	music [PM – 'Brandenberg Concerto No 3' by Bach; NM – 'Alexander Nevsky: Russia under the Mongolian Yoke' by Prokofiev; NeuM – reading basic facts about Canada] | each piece of music lasted for ca. 10 min | participants were additionally asked about mood-congruent events | an additional fragment of music played for 2 min between the tasks	9-point mood valence and arousal scales	a basic health questionnaire, a vocabulary test	48 word triads [16 per one mood state] consisting of three neutral words distantly associated with the same target word (i.e., remote associate items)	an identification of the word semantically related to the three presented words	% of correctly identified associate items [%]	3 mood• [positive, negative, neutral]	more remote associate items were identified in PM than NM and NeuM	Consistent with a proposed broadening function of positive affect, PM increases capacity to generate remote associates for familiar words. | PMs thus facilitate tasks requiring a more global and encompassing style of information processing but impair those calling for a narrow, focused style, such as selective visual attention. | Mild melancholic states evoked by music may not exclusively aversiv…
											strings of identical letters (compatible trials) or with one different letter (incompatible trials) | 96 trials/1 block | the incompatible letter placed at three different positions	a Eriksen flanker task	RTs [ms]	3 mood• [positive, negative, neutral] x 2 flanker compatibility• [compatible, incompatible] x 3 spacing• [near, medium, far levels]	slower RTs to incompatible than compatible trials | slower RTs to near than medium and far levels of spacing | compatibility effects reduced with greater flanker distance | slower responses in PM than NM and NeuM | slower RTs to incompatible trials in PM than NM and NeuM
Storbeck and Clore, 2008	Justin Storbeck, Gerald Clore	2008	behavioural	The affective regulation of cognitive priming	Emotion	emotion, semantic priming, affective priming, cognition and emotion	77 participants in the evaluation task, 78 in the categorisation task, 68 in the lexical task	music [PM – 'Eine Kliene Nacht Musik' by Mozart'; NM – 'Adagietto' by Mahler, both for ca. 12 min] | ineffective mood manipulation = exclusion	7-point valence scale (post-experiment only)	–	40 words presented twice as a prime and twice as a target | 2 semantic categories: 'animal' (n = 20) and 'texture' (n = 20) words | 2 affective categories: 'good' (n = 20) and 'bad' (n = 20) words | for the lexical decision task, the 'texture' words were replaced with 'religious' words and 40 non-words were added (which were never used as targets)	an evaluation task (Is the word bad or good?) | a categorisation task (Does the word describe an animal or a texture?) | a lexical decision task (Is the string of letters a word or a non-word?)	ACC [%] | RTs [ms]	2 mood•• [positive, negative] x 2 category congruence• [congruent, incongruent] x 2 affective congruence• [congruent, incongruent]	ACC: the evaluation task: higher accuracy rates to category congruent than incongruent words | the categorisation task: – | the lexical decision task: higher accuracy rates to category incongruent than congruent words || RTs: the evaluation task: faster RTs to the targets affectively congruent than incongruent with the primes (i.e., affective priming) in PM only | the categorisation (marginal sig…	Affect influences the accessibility of semantic associations in memory: PM promotes category and affective priming effects (which are also present in NeuM), and NM inhibits general levels of semantic activation.
							46 participants	n/a	n/a					2 category congruence• [congruent, incongruent] x 2 affective congruence• [congruent, incongruent]	ACC: – || RTs: the evaluation task: faster RTs to the targets affectively congruent than incongruent with the primes (i.e., affective priming) | the categorisation and lexical decision tasks: faster RTs to the targets affectively congruent than incongruent with the primes (affective priming); faster RTs to the targets categorically congruent than incongruent with the primes (category priming)
Chwilla et al., 2011	Dorothee Chwilla, Daniele Virgilito, Constance Vissers	2011	electrophysiological	The relationship of language and emotion: N400 support for an embodied view of language comprehension	Journal of Cognitive Neuroscience	–	32 native speakers of Dutch [♀️32, ♂0]	film clips [PM: 'Happy Feett'; NM: 'Sophie's choice']; 4 fragments/mood condition | duration of each fragment: 2.48–7.27 min | participants asked to enter the target mood | materials validated [no details provided]	21-item valence scale	–	116 high- and 116 low-cloze declarative sentences | high-cloze sentences created based on a cloze-probability test | low-cloze sentences created by exchanging critical words in high-cloze sentences | critical words in a mid-sentence position | 232 filler sentences with non-words added| each sentence was presented only once to a participant	reading for comprehension	mood ratings | ERPs [µV]: early ERP (200–300 ms), N400 (300–500 ms), P600/LPC (600–700 ms, 700–800 ms)	2 mood•• [positive, negative] x 2 cloze probability• [low, high] x 2 hemisphere• [right, left] x 2 site• [anterior, posterior]	larger N400 response to low- than high-cloze items | PM: a broad bilateral N400 cloze effect, NM: the N400 cloze probability found only for the right hemisphere as well as the left occipital and temporal sites [no effect at the midline] | a positive correlation between the N400 cloze effect and mood ratings for central and posterior electrodes in PM only | larger LPC response to low- compared to …	One's emotional state modulates language comprehension (as tapped by an interaction between mood and the N400 cloze effect). | In line with embodied views of meaning. | In line with mood-dependent processing styles – reduction of the N400 cloze effect in NM indicates qualitatively different cognitive processes, and not their general attenuation/reduction. | People in NM are more inclined to re-an…
Sakaki et al., 2011	Michiko Sakaki, Marissa Gorlick, Mara Mather	2011	behavioural	Differential interference effects of negative emotional states on subsequent semantic and perceptual processing	Emotion	negative mood, interference, valence, semantic processing, emotion and cognition	22 participants [♀️12, ♂10]	pictures [PM – 18; NM – 18; NeuM – 18] from the International Affective Picture System (Lang et al., 2008) | controlled for valence, arousal, and the number of pictures depicting people	–	a demographics questionnaire	drawings of neutral objects	a naturalness task (Is the object man-made?) | a commonness task (Is the object common?) | a size task (Is the object larger than the computer screen?)	RTs [ms]	3 mood• [positive, negative, neutral] x 3 task• [naturalness, commonness, size]	RTs: slower RTs in the commonness than naturalness and size tasks as well as in the size than naturalness task | slower RTs in NM than PM and NeuM in the commonness and naturalness tasks | the more negative the picture the slower participants' RTs in the naturalness and commonness tasks | free recall: participants remembered positive and negative pictures better than neutral ones as well as the p…	NM impairs semantic processing more strongly than perceptual processing, regardless of the arousal level. | Arousal did not modulate the effects of negative emotional states on subsequent semantic processing.
							46 native speakers of English [♀️40, ♂6]	pictures [PM – 40; NM – 40; NeuM – 40] from the International Affective Picture System (Lang et al., 2008) | controlled for valence, arousal, and the number of pictures depicting people	9-point mood valence and arousal scales	–	180 word pairs (60 per one mood state), with one word representing a category name and another – a category member | words presented in two sets of 60 words, one including semantically related and another semantically unrelated words (a category word belonging to a different category) | letters presented in six different colours	a categorisation task (Do the words belong to the same category?) | a perceptual task (Are the first letters written in the same colour?)	ACC [%] | RTs [ms]	3 mood• [positive, negative, neutral] x 2 task• [categorisation, perception]	ACC: higher accuracy in the perception than categorisation task | RTs: slower RTs in NM than PM and NeuM only in the categorisation task, and not in the perceptual task
							46 participants [♀️35, ♂11]				the same word pairs as in Experiment 2, whose letters were presented in six different shades of blue	a categorisation task (Do the words belong to the same category?) | a perceptual task (Are the first letters written in the same shade of blue?)			ACC: higher accuracy in the categorisation than perception task | RTs: slower RTs in the categorisation than perception task | slower RTs in NM than PM and NeuM only in the categorisation task
Jimenez-Ortega et al., 2012	Laura Jimenez-Ortega, Manuel Martin-Loeches, Pilar Casado, Alejandra Sel, Sabela Fondevila, Pilar Herreros de Tejada, Annekathrin Schacht, Werner Sommer	2012	electrophysiological	How the emotional content of discourse affects language comprehension	PLOS ONE	–	30 native speakers of Spanish [♀️26, ♂4]	short written stories | a four-sentence paragraphs of positive (PM), negative (NM), and neutral (NeuM) valence | all three paragraph types constructed for each sentence | validation: valence, arousal | texts of the same valence type were not blocked (random presentation)	–	Edinburgh Handedness Inventory (Oldfield, 1971), Reading Span Test (Daneman and Carpenter, 1980)	180 semantically violated (n = 90; a noun-adjective semantic incompatibility) or semantically correct (n = 90) neutral sentences | critical words: adjectives | the sentences were proceeded by mood inducing texts | sentences presented word by word	a correctness judgment task + a comprehension questions about paragraphs in 20% of trials	error rates [%] | RTs [ms] | ERPs: N400 (400–500 ms), P600/LPC (700–800 ms)	3 mood• [positive, negative, neutral] x 2 sentence type• [correct, incorrect]	% error: higher error rates for correct than incorrect sentences | higher error rates in PM than NM and NeuM|| RTs: slower RTs in PM compared to NeuM || N400: larger N400 amplitudes to incorrect than correct sentences | P600: larger P600 amplitudes to incorrect than correct sentences	PM and NM increase the ability of discriminating early syntactic processing. | Although short paragraphs seem to effectively induce PM and NM, such mood states seem to differently modulate cognitive processes compared to emotionally evocative pictures, music, of films. Possible explanations: differences in arousal, changing the mood state on a trial-by-trial basis, and activating different brain …
							30 native speakers of Spanish [♀️26, ♂4]				the same set of 180 sentences including a syntactic violation (a noun-adjective gender disagreement) instead of a semantic one		error rates [%] | RTs [ms] | ERPs: LAN (400–500 ms), P600/LPC (700–800 ms)		% error: higher error rates for correct than incorrect sentences | higher error rates in PM than NM and NeuM | higher error rates in PM than NM and NeuM for incorrect sentences || RTs: slower RTs to correct than incorrect sentences | slower RTs in PM than NM and NeuM to incorrect sentences || LAN: larger LAN amplitudes to incorrect than correct sentences only in PM and NM | P600: larger P600 ampl…
Matovic et al., 2013	Diana Matovic, Alex Koch, Joseph Forgas	2013	behavioural	Can negative mood improve language understanding? Affective inﬂuences on the ability to detect ambiguous communication	Journal of Experimental Social Psychology	language, communication, affect, mood, assimilative-accommodative processing	87 participants [♀️63, ♂37] [PM – 31, NM – 28, NeuM – 28 upon the exclusion of 13 outliers]	film clips [PM: 'Fawlty Towers'; NM: 'Philadelphia'; NeuM: a documentary] | presented in 8-min sequences	6-point happy–sad and good–bad scales	–	12 short stories about everyday life followed by single anaphoric sentences being a correct (unambiguous sentences; n = 6) or incorrect (ambiguous sentences; n = 6) description of the story | validation: adequacy of anaphoric descriptions	a judgment of precision and clarity of anaphoric sentences (a yes-no binary decision)	mood ratings | ACC [%] | RTs [ms]	3 mood•• [positive, negative, neutral] x 2 sentence type• [ambiguous, unambiguous]	ACC: higher response accuracy in NM than PM and NeuM, with no differences between PM and NeuM. | RTs: slower RTs to sentences in NM compared to PM and NeuM, with no differences between PM and NeuM, irrespective of sentence types; longer latencies were a necessary, but not also a sufficient condition for the effect to occur	NM promotes more accurate detection of linguistic ambiguity in anaphoric sentences, consistent with a more accommodative and externally oriented processing style. | NM resulted in the adoption of a qualitatively different, more accommodative and attentive processing style.
							73 participants [♀️28, ♂45] [PM – 36, NM – 37]	film clips ['The Jungle Book', 'The Lion King']			10 ambiguous sentences	a judgment of precision and clarity of anaphoric sentences (a 3-option multiple-choice question) | free recall	mood ratings | ACC [%] | RTs [ms] | free recall [%]	2 mood•• [positive, negative] x 2 sentence type• [ambiguous, unambiguous]	ACC: higher response accuracy in NM than PM. | | RTs: slower RTs to sentences in NM compared to PM. | Free recall: More sentences were remembered in NM than PM.
Pinheiro et al., 2013	Ana Pinheiro, Elisabetta del Re, Paul Nestor, Robert McCarley, O ́scar F. Gonc ̧alves, Margaret Niznikiewicz	2013	electrophysiological	Interactions between mood and the structure of semantic memory: event-related potentials evidence	SCAN	mood, language, semantic memory, ERP, N400	15 native speakers of English [♀️0, ♂15]	pictures from the International Affective Picture System (Lang et al., 2008) [PM: 30; NM: 30; NeuM: 30] | pictures presented at the beginning of the experiment and again before each sentence pair for 350 ms	Profile of Mood States (McNair et al., 1971/1981), including 65 adjectives rated on a 5-point scale, which covers different mood states indexed by seven subscales: depression, tension, anger, vigour, fatigue, confusion and friendliness | post-experiment valence and arousal ratings for each presented picture	Structured Clinical Interview for DSM-IV for Axis I (First et al., 2002) and Axis II (First et al., 1995) disorders, Wechsler Intelligence Adult Scales-III (Wechsler, 1997)	324 pairs of sentences ended with (i) the most expected ending, as determined by cloze probability ratings (expected words/EW), (2) an unexpected item from the expected semantic category (within-category violations/WCV) or (3) an equally unexpected item from a different, though related, semantic category (between-category violations/BCV) | critical words were nouns matched on frequency, length, i…	a semantic decision task (i.e., decide if the presented sentence pairs make sense together or not)	mood ratings | ACC [%] | ERPs [µV]: N400 (300–500 ms)	3 mood• [positive, negative, neutral] x 3 ending type• [EW, WCV, BCV] x 3 site• [frontal, central, parietal] x 5 electrodes• [E3, E1, Ez, E2, E4]	ACC: higher accuracy to EW than both WCV and BCV and to WCV than BCV | NeuM: larger N400 amplitudes to BCV than WCV and to WCV than EW at parietal and central electrodes | PM: larger N400 amplitudes to BCV than both WCV and EW at parietal and central electrodes | NM: larger N400 amplitudes to both BCV and WCV than EW at parietal and central electrodes | larger N400 response to EW in PM than NM	Differences in the N400 response to EW and WCV between Pinheiro et al.'s (2013) and Federmeier et al.'s (2001) study possibly due to differences in stimuli, participants' gender, or the task performed. | Mood may (i) impact the predictive mechanisms leading to the generation of a larger (PM) or narrower (NM) pool of possible endings, (ii) strengthen (PM) or weaken (NM) the facilitation of the wor…
Van Berkum et al., 2013	Jos Van Berkum, Dieuwke De Goede, Petra Van Alphen, Emma Mulder, Kerstholt	2013	electrophysiological	How robust is the language architecture? The case of mood	Frontiers in Psychology	language comprehension, anticipation, implicit causality bias, discourse comprehension	32 native speakers of Dutch [♀️32, ♂0]	film clips [PM: 'Happy Feet'; NM: 'Sophie's choice']; 18-19 min in total; validation: post-session film ratings; two separate sessions	mood ratings on 25 state adjectives on a 7-point scale [–3: negative, +3: positive] administered after each block	Dutch adaptation of PANAS (Watson et al., 1988; Peeters et al. 1996), Interpersonal Reactivity Index (Davis, 1983)	144 two-variant mini-stories including 50% NP1- and 50% NP2-biased implicit causality verbs, followed by bias-consistent and -inconsistent gender pronoun 'hij' [Dutch 'he'] | *NP1 and NP2 verbs – information about first- and second-mentioned character was expected, respectively | validation: the strength of the implicit causality bias	reading for comprehension	mood ratings | ERPs [µV]: N1 (100–130 ms), P2 (160–190 ms), ERP positivity (400–500 ms, 500–600 ms)	2 mood•• [positive, negative] x 2 word type• [bias-consistent, -inconsistent] x 2 hemisphere• [left, right] x 2 site• [anterior, posterior]	no mood effects on the P1 and the N1 responses | larger ERP positivity to bias-consistent than bias-inconsistent pronouns only in PM in the 400–500 ms and 500–600 ms time windows | larger ERP negativity to bias-inconsistent than bias-consistent pronouns in NM in the 200–300 ms (right-dominant) and 300–400 ms (symmetrical yet posteriorly dominant) time windows || results for 16 participants with "…	Participants used implicit causality information to anticipate who would initially be referred to in a subsequent clause when they were in PM, but not (or at least not noticeably so) NM – NM abolishes heuristic anticipation of referents| people who tend to feel for fictional characters (i.e., those with low IRI Fantasy scores) can be less sensitive to NM induction.
											144 mini-stories/story fragments including a correct or violated subject-verb agreement in a mid-sentence position | 50% – new independent stories, 50% – created by adding a single coherent continuation sentence to bias-consistent implicit causality stories		mood ratings | ERPs [µV]: P600/LPC (500–1000 ms)	2 mood•• [positive, negative] x 2 word type• [correct, violated] x 2 hemisphere• [left, right] x 2 site• [anterior, posterior]	larger P600 response to syntactically anomalous than to syntactically correct verbs in both PM and NM in the 600–700 ms, 700–800 ms, 800–900 ms and 900–1000 ms time windows, the effect being delayed in NM|| results for 16 participants with "sufficient mood change": the same P600 effect in 500–1000 ms times windows, with the P600 effect in the 300–400 ms and 400–500 ms time windows, the effect bei…	The subject-verb number agreement processing was qualitatively comparable in both PM and NM.
Vissers et al., 2013	Constance Th.W.M. Vissers, Uli G. Chwilla, Jos I.M. Egger, Dorothee J. Chwilla	2013	electrophysiological	The interplay between mood and language comprehension: Evidence from P600 to semantic reversal anomalies	Neuropsychologia	mood, heuristic processing, semantic reversal anomalies, P600 effect	29 native speakers of Dutch [♀️29, ♂0]	film clips [PM: 'Happy Feet'; NM: 'Sophie's choice']; 3 fragments/mood condition | duration of each fragment: 2.48–7.27 min	21-item valence scale	–	136 sentences: semantically plausible (n = 68) or implausible (n = 68) Dutch sentences| the semantic implausibility based on conflicting general world knowledge | sentences with centrally embedded relative clauses | 68 filler sentences | the two noun phrases had the same (50%) or a different (50%) grammatical number	reading for comprehension	mood ratings | ERPs [µV]: P1 (125–175 ms), N1 (175–225 ms), N400 (300–500 ms), P600/LPC (600–800 ms)	2 mood•• [positive, negative] x 2 plausibility• [semantically plausible, implausible] x 2 hemisphere• [left, right]	larger P600 amplitudes to semantically implausible than plausible critical verbs in PM, with no such a P600 effect in NM | No mood effects on P1, N1 and N400.| A positive correlation between the P600 effect and mood ratings, with an increase in the P600 effect with increasing happiness.	A broadly distributed P600 effects in PM, with no such an effect in NM, suggests that mood may modulate semantic reversal anomalies. | In the left hemisphere, in NM, the effect of an opposite direction to P600 (negativity) was observed, suggesting an increase in working memory demand in NM. | Heuristics-based explanation: Since people in PM rely on heuristics, the brain re-analyse the linguistic …
Wang et al., 2016	Lin Wang, Bin Zhou, Wen Zhou, Yufang Yang	2016	electrophysiological	odour-induced mood state modulates language comprehension by affecting processing strategies	Scientific Reports	–	24 native speakers of Chinese [♀️24, ♂0]	odours (olfactory exposure) of apple juice (PM) and animal dung (NM): "apple flavour (Givaudan) and indole diluted by propylene glycol with concentration of 0.02% v/v and 0.025 g/ml, respectively" | continuous mood induction | separate sessions for each mood state	9-point mood valence and arousal scales	Spielberger State and Trait Anxiety Assessment Inventory (Spielberger et al., 1983)	320 question-answer sentence pairs, with a critical focused (n = 160; the what-kind-of question context) and non-focused words (n = 160; the who- question context) | the critical words were also congruent (n = 160) or incongruent (n = 160) with the question context | 160 fillers constructed | critical words were in the mid-sentence position | critical words matched on frequency	reading for comprehension | semantic decision task (on 1/3 of sentences only)	mood ratings | RTs [ms]| ERPs [µV]: N400 (300–500 ms), P600/LPC (500–1000 ms)	2 mood• [positive, negative] x 2 congruence• [congruent, incongruent] x 2 focus• [focused, non-focused]	RTs: faster RTs to congruent than incongruent words in PM, with no difference in NM | ACC: more accurate responses to congruent than incongruent words in NM, with no differences in PM | N400: larger N400 amplitudes to incongruent than congruent as well as to non-focused than focused words; larger N400 amplitudes to focused incongruent than congruent words in PM; larger N400 amplitudes to focused …	In PM, semantically incongruent relative to congruent words evoked larger N400s when they were focused but comparable N400s when they were non-focused. In NM, congruence-related N400 effects were similar between focused and non-focused conditions. | There exists dissociation between the processing strategies triggered by different mood states: while in PM people focus mainly on the most important…
Goertz et al., 2017	Randi Goertz, Constance Vissers, Martine Verhees, Dorothee Chwilla	2017	electrophysiological	Effects of emotional state on processing conceptual mismatches: ERPs in a picture-sentence matching task	Journal of Behavioural and Brain Sciences	ERPs, mood, conceptual processing, picture-sentence mismatches	39 native speakers of Dutch [♀️29, ♂10]	film clips [PM: 'Happy Feet'; NM: 'Sophie's choice']; 4 fragments/mood condition | participants asked to sympathise with the characters | materials validated [no details provided]	21-item valence scale	–	144 picture-sentence pairs with (i) a correct description of the picture (n = 48; the match condition), (ii) an incorrect preposition within the same dimension (n = 48; the intra-dimensional mismatch), (iii) an incorrect preposition of a different dimension (n = 48; the extra-dimensional mismatch) | pictures: two geometrical figures | 144 filler sentences	reading for comprehension	mood ratings | ERPs [µV]: N2b/N400 (200–400 ms), P600/LPC (500–800 ms)	2 mood•• [positive, negative] x 3 match• [match, intra-, extra-dimensional]	N2b/N400: larger N400 amplitudes to intra- and extra-dimensional mismatch than match sentences | P600: larger P600 amplitudes to extra-dimensional mismatch than match sentences	PM and NM did not yield different ERP patterns in the picture-sentence matching task – mood effects do not generalize to situations in which a high conceptual expectancy is induced by a picture. | The use of geometrical figures in such experiments hampers an involvement of the emotional system when simulating an action. | When being in an emotional state, a reanalysis (monitoring) process is excl…
Ogawa and Nittono, 2019a	Yuya Ogawa, Hiroshi Nittono	2019	electrophysiological	Effects of induced moods on semantic memory activation in single-word imagery processing	preprint	mood, imageability, semantic memory, N400, N700	30 native speakers of Japanese [♀️15, ♂15]	autobiographical recall [writing about happy (PM) and sad (NM) events and neighbourhood (NeuM)] facilitated by a slide show with 3 mood-congruent pictures| to sustain the target mood: pictures from the Karolinska Directed Emotional Face database (Lindquvist et al., 1998) [PM: 9, NeuM: 9, NM: 9]	the Affect Grid (Russell et al., 1989): arousal and mood valence ratings (a 9x9 grid rating scale) | administered three times: prior to the experiment, after mood induction, and after the experiment	–	135 high-imagery and 135 low-imagery words | controlled for imageability, frequency, length (number of moras), number of writing strokes | differences in valence, arousal, and familiarity between high- and low-imagery words | valence, arousal, and familiarity correlated positively with imageability	an imageability judgment task (i.e., deciding if the word evokes visual imagery easily or not)	mood ratings | RTs [ms]| SCR [V]| ERPs [µV]: N400 (300–400 ms), N700 (500–800 ms)	3 mood• [positive, negative, neutral] x 2 word type• [high-, low-imagery] x 2 hemisphere• [left, right] x 2 site• [anterior, posterior]	on the 1st exposure (100 ms), negative words were recognised 14 times in NM and 4 times in NeuM whereas neutral words – 9 times in NM and 3 times in NeuM | negative words were recognised at a lower threshold than neutral words in NM, with no differences in NeuM	High-imagery or concrete words activate more semantic information in memory than low-imagery or abstract words | in line with mood-dependent processing styles – facilitation of the spread of activation in semantic memory and access to lexical representations under PM. | No mood effect within the N700 time window may be associated with an increased activation of the prefrontal cortex.
Ogawa and Nittono, 2019b	Yuya Ogawa, Hiroshi Nittono	2019	electrophysiological	The effect of induced mood on word imagery processing: An ERP study	International Journal of Psychophysiology	mood, imageability, semantic memory, N400, N700	41 native speakers of Japanese [♀️21, ♂20]	autobiographical recall [writing about happy (PM) and sad (NM) events and neighbourhood (NeuM)] facilitated by a slide show with 3 mood-congruent pictures| to sustain the target mood: pictures from the Karolinska Directed Emotional Face database (Lindquvist et al., 1998) [PM: 9; NM: 9; NeuM: 9]	the Affect Grid (Russell et al., 1989): arousal and mood valence ratings (a 9x9 grid rating scale) | administered three times: prior to the experiment, after mood induction, and after the experiment	–	120 middle-imagery (critical) words, with 20 high- and 20 low-imagery (filler) words | controlled for imageability, frequency, length (number of moras), number of writing strokes, word valence, arousal, and concreteness	an imageability rating task (i.e., rating how easy it is to imagine a word's referent on a 7-point scale)	mood ratings | imageability ratings| SCR [V] | ERPs [µV]: N400 (300–400 ms), N700 (500–800 ms)	3 mood• [positive, negative, neutral] x 2 word type• [high-, low-imagery] x 2 hemisphere• [left, right] x 2 site• [anterior, posterior]	no difference in N400 and N700 amplitudes between PM, NeuM, and NM	The imageability-related task may not be susceptible to mood changes, as it requires a more systematic processing. | Mood effects on language may not be detectable at a word level.
Liu, 2021	Xinmiao Liu	2021	behavioural	The effect of mood on predictive sentence processing by older adults	SAGE Open	mood, predictive sentence processing, aging, older adult	30 old and 30 young native speakers of Chinese	music [PM – 'Brandenburg Concerto No. 3'; NM – 'Russian Under the Mongolian Yoke']	Self-Assessment Manikin Scale (Lang 1980) – valence dimension only | administered before and after mood induction + after the experiment	The Chinese Mini-Mental State Examination (Katzman et al., 1988)	highly predictable (expected; n = 24) and lowly predictable (unexpected; n = 24) sentences | 36 filler sentences | sentences pre-tested in terms of predictability | critical words matched in terms of frequency, valence, and the number of strokes	a self-paced reading task | individual comprehension questions regarding each sentence [binary yes–no decisions]	ACC [%] | RTs [ms] – measured to the critical word in a self-paced task	2 mood• [positive, negative] x 2 age•• [old, young] x 2 sentence predictability• [high, low]	ACC: higher response accuracy in younger than older participants | higher response accuracy in PM than NM || RTs: faster RTs to highly than lowly predictable sentences in PM | faster RTs highly than lowly predictable sentences in NM in younger individuals	Both younger and older individuals relied on contextual information to make predicitons to the same extent in PM | NM impeded predictive sentence processing in older yet not younger individuals
Naranowicz et al., 2022b	Marcin Naranowicz, Katarzyna Jankowiak, Patrycja Kakuba, Katarzyna Bromberek-Dyzman, Guillaume Thierry	2022	electrophysiological	In a bilingual mood: Mood affects lexico-semantic processing differently in native and non-native languages	Brain Sciences	bilingualism, mood, lexico-semantic processing, emotion regulation, meaning integration, event-related potentials	22 proficient Polish–English bilinguals [♀️22, ♂0]	animated film clips [PM – 14; NM – 14] | 90s/each clip (42 minutes in total) | 2 seperate sessions for each mood induction type | validation: valence and arousal | participants asked to: put themselves in the targeted mood, imagine that they were one of the protagonists, and sympathise with other characters	7-point valence and arousal scales (Self-Assessment Manikin scales; Bradley and Lang, 1994) | PANAS-X (Watson et al., 1988) |administered prior to and post mood induction	Handedness Questionnaire (Cohen, 2008), LexTALE (Lemhöfer and Broersma, 2012), Language History Questionnaire 3.0 (Li et al., 2019), Empathy Quotient (Baron-Cohen and Wheelwright, 2004), DASS-21 (Lovibond and Lovibond, 1995); Interpersonal Reactivity Index (Davis, 1983); Big Five Inventory (Goldberg, 1992)	360 sentences semantically congruent (n = 90) and incongruent (n = 90) with a critical word embedded in a mid-sentence position in each language: Polish (n = 180), English (n = 180)| sentences validation: meaningfulness, probability of use in everyday language, valence | critical words: Polish (n = 90) and English (n = 90) concrete neutral nouns | each critical word was used twice – in a sentence…	a semantic decision task	mood ratings | ACC [%] | ERPs: P1 (70–130 ms), N1 (170–230 ms), N2 (250–350 ms), N400 (300–500 ms), P600/LPC (600–800 ms)	2 mood• [positive, negative] x 2 meaningfulness• [meaningful, meaningless] x 2 language• [L1, L2] x 3 hemisphere• [left, medial, right] x 3 site• [anterior, central, posterior]	ACC: higher accuracy in L1 than L2 | higher accuracy for meaningless than meaningful sentences in NM, with no difference in PM || P1: larger P1 amplitudes in PM than NM | larger P1 amplitudes in L2 than L1 || N1: larger N1 amplitudes to L2 than L1 meaningless sentences, with no difference for meaningful sentences | larger N1 amplitudes in PM than NM in L2, with no difference in L1 || N2: larger N…	PM increases attentional focus compared to NM. | NM compared to PM facilitates lexical processing due to the activation of detail-oriented processing when cognitive demands are increased (i.e., during lexical processing in L2 and early lexico-semantic access in L1). | PM facilitates lexico-semantic access in L1 but not in L2, due to increased mood regulatory mechanisms being activated during L2 c…
Jankowiak et al., 2022	Katarzyna Jankowiak, Marcin Naranowicz, Guillaume Thierry	2022	electrophysiological	Positive and negative moods differently affect creative meaning processing in both the native and non-native language	Brain and Language	bilingualism, mood, novel metaphor, event-related potentials, N400, late positive complex	47 proficient Polish–English bilinguals [♀️47, ♂0]	animated film clips [PM – 14; NM – 14] | 90s/each clip (42 minutes in total) | a neutralising video clips presented between the mood inducing blocks | validation: valence and arousal | participants asked to: put themselves in the targeted mood, imagine that they were one of the protagonists, and sympathise with other characters	7-point valence and arousal scales (Self-Assessment Manikin scales; Bradley and Lang, 1994) | PANAS-X (Watson et al., 1988) |administered prior to and post mood induction	Handedness Questionnaire (Cohen, 2008), LexTALE (Lemhöfer and Broersma, 2012), Language History Questionnaire 3.0 (Li et al., 2019), Empathy Quotient (Baron-Cohen and Wheelwright, 2004), DASS-21 (Lovibond and Lovibond, 1995); Interpersonal Reactivity Index (Davis, 1983); Big Five Inventory (Goldberg, 1992)	Literal (n = 60), novel metaphoric (n = 60), and anomalous sentences (n = 60) in each language: Polish (n = 180), English (n = 180) | a critical word embedded in a mid-sentence position | adapted from Jankowiak (2020)	a semantic decision task	mood ratings | ERPs: N400 (300–500 ms), P600/LPC (600–800 ms)	2 mood• [positive, negative] x 3 sentence type• [literal, novel metaphoric, anomalous] 2 language•• [L1, L2]	N400: literal sentences elicited smaller N400 amplitudes than both novel metaphoric and anomalous sentences || LPC: anomalous sentences elicited increased LPC amplitudes compared to literal and novel metaphoric sentences in PM, with no LPC differences between the three sentence types in NM	Creative meaning (i.e., novel metaphors) was not modulated by mood | novel metaphors processed like a semantic anomaly during lexicosemantic access and like a literal sentence during smantic integration – creative meanings seemed meaningless at first only | no effect of language of operaton (L1 vs. L2) | NM promotes more attentive and detail-oriented processing, thus decreasing meaning re-evaluat…
